# Supplementary material for: Intra-Assessment Resting Metabolic Rate Variability Is Associated with Cardiometabolic Risk Factors in Middle-Aged Adults
Source: J Clin Med. 2023 Nov 26;12(23):7321. doi: 10.3390/jcm12237321 (PMC10707389; doi:10.3390/jcm12237321)
Supplement: Supplementary file 1 [file jcm-12-07321-s001.zip]

Archive with 1 entries (1 files):
- jcm-2628038-supplementary.pdf
